# Supplementary material for: Dynamic impacts of public health events on price fluctuations in broiler industry Chain in China: Evidence from COVID-19 epidemic
Source: PLoS One. 2024 Jul 22;19(7):e0307490. doi: 10.1371/journal.pone.0307490 (PMC11262635; doi:10.1371/journal.pone.0307490)
Supplement: S1 Data — (XLSX) [file pone.0307490.s001.xlsx]

## Sheet: weekly data
	Time	Covid-19	LnCovid-19	Live-Chicken	Chicken	Broiler-Chick	Broiler-Feed
1	2020Week4	5974	8.69517	23.07	24.4	4.27	3.17
2	2020Week5	24324	10.0992	22.64	23.98	3.81	3.19
3	2020Week6	38800	10.5662	21.37	23.67	3.53	3.19
4	2020Week7	57805	10.9648	19.71	23.26	3.31	3.2
5	2020Week8	45604	10.7278	19.35	22.97	3.26	3.21
6	2020Week9	27433	10.2195	20	22.97	3.81	3.21
7	2020Week10	16145	9.68937	20.07	22.94	4.22	3.21
8	2020Week11	8056	8.99417	19.91	22.76	4.54	3.2
9	2020Week12	4287	8.36334	20.14	22.79	4.75	3.2
10	2020Week13	2004	7.6029	19.98	22.67	4.84	3.2
11	2020Week14	1190	7.08171	19.945	22.64	4.865	3.205
12	2020Week15	1137	7.03615	19.91	22.61	4.89	3.21
13	2020Week16	1005	6.91274	19.95	22.52	4.87	3.21
14	2020Week17	647	6.47235	19.79	22.38	4.58	3.22
15	2020Week18	339	5.826	19.79	22.31	4.16	3.22
16	2020Week19	104	4.64439	19.56	22.02	3.73	3.23
17	2020Week20	87	4.46591	19.32	21.82	3.6	3.23
18	2020Week21	79	4.36945	19.15	21.52	3.39	3.23
19	2020Week22	73	4.29046	18.98	21.32	3.32	3.23
20	2020Week23	55	4.00733	18.88	21.22	3.27	3.22
21	2020Week24	252	5.52943	18.87	21.25	3.36	3.22
22	2020Week25	368	5.90808	18.81	21.13	3.34	3.23
23	2020Week26	421	6.04263	18.89	21.24	3.35	3.23
24	2020Week27	390	5.96615	18.85	21.19	3.24	3.23
25	2020Week28	284	5.64897	18.975	21.245	3.27	3.24
26	2020Week29	233	5.45104	19.1	21.3	3.3	3.25
27	2020Week30	482	6.17794	19.3	21.43	3.3	3.25
28	2020Week31	810	6.69703	19.53	21.62	3.39	3.27
29	2020Week32	761	6.63463	19.62	21.77	3.33	3.29
30	2020Week33	569	6.34388	19.66	21.86	3.33	3.3
31	2020Week34	347	5.84932	19.73	21.9	3.17	3.3
32	2020Week35	198	5.28827	19.85	21.96	3.18	3.3
33	2020Week36	165	5.10595	19.84	21.94	3.08	3.31
34	2020Week37	143	4.96284	19.8	21.95	3.06	3.31
35	2020Week38	168	5.12396	19.71	21.93	3.01	3.31
36	2020Week39	191	5.25227	19.66	21.87	2.93	3.32
37	2020Week40	205	5.32301	19.72	21.89	2.86	3.33
38	2020Week41	241	5.4848	19.58	21.69	2.85	3.34
39	2020Week42	247	5.50939	19.49	21.58	2.83	3.35
40	2020Week43	298	5.69709	19.41	21.51	2.86	3.37
41	2020Week44	392	5.97126	19.4	21.43	2.9	3.38
42	2020Week45	422	6.04501	19.4	21.38	3.13	3.39
43	2020Week46	324	5.78074	19.4	21.35	3.35	3.39
44	2020Week47	305	5.72031	19.38	21.33	3.34	3.4
45	2020Week48	268	5.59099	19.4	21.41	3.34	3.41
46	2020Week49	284	5.64897	19.45	21.4	3.43	3.42
47	2020Week50	315	5.75257	19.56	21.49	3.28	3.43
48	2020Week51	320	5.76832	19.69	21.56	3.16	3.44
49	2020Week52	370	5.9135	19.77	21.68	3.19	3.44
50	2021Week1	521	6.25575	19.98	21.86	3.16	3.45
51	2021Week2	1001	6.90875	20.15	21.97	2.92	3.5
52	2021Week3	1674	7.42297	20.42	22.29	3.09	3.56
53	2021Week4	1802	7.49665	20.45	22.29	3.23	3.6
54	2021Week5	1304	7.17319	20.41	22.36	3.36	3.61
55	2021Week6	820	6.7093	20.31	21.63	3.47	3.62
56	2021Week7	484	6.18208	20.9	22.65	3.58	3.62
57	2021Week8	244	5.49717	20.48	22.45	3.86	3.63
58	2021Week9	178	5.18178	20.22	22.19	3.8	3.63
59	2021Week10	182	5.20401	20.09	22.03	3.88	3.63
60	2021Week11	164	5.09987	20	22.04	3.88	3.63
61	2021Week12	163	5.09375	19.95	21.92	3.87	3.62
62	2021Week13	188	5.23644	19.91	21.88	3.865	3.615
63	2021Week14	279	5.63121	19.87	21.84	3.86	3.61
64	2021Week15	299	5.70044	19.8	21.76	3.74	3.6
65	2021Week16	306	5.72359	19.7	21.69	3.75	3.59
66	2021Week17	328	5.79301	19.65	21.68	3.74	3.59
67	2021Week18	308	5.7301	19.65	21.66	3.7	3.6
68	2021Week19	285	5.65249	19.68	21.6	3.7	3.62
69	2021Week20	303	5.71373	19.62	21.56	3.7	3.62
70	2021Week21	316	5.75574	19.64	21.56	3.69	3.63
71	2021Week22	371	5.9162	19.54	21.49	3.66	3.63
72	2021Week23	426	6.05444	19.44	21.4	3.53	3.64
73	2021Week24	501	6.21661	19.3	21.3	3.32	3.65
74	2021Week25	486	6.18621	19.08	21.15	3.08	3.64
75	2021Week26	436	6.07764	19.08	21.15	2.98	3.64
76	2021Week27	451	6.11147	19.11	21.18	2.95	3.64
77	2021Week28	536	6.28413	19.02	21.14	2.94	3.63
78	2021Week29	663	6.49677	19.09	21.18	3.09	3.64
79	2021Week30	932	6.83733	19.04	21.25	3.15	3.64
80	2021Week31	1370	7.22257	19.1	21.3	3.22	3.64
81	2021Week32	1884	7.54115	19.15	21.38	3.19	3.65
82	2021Week33	1817	7.50494	19.21	21.41	3.21	3.65
83	2021Week34	1431	7.26613	19.29	21.47	3.29	3.65
84	2021Week35	935	6.84055	19.31	21.45	3.31	3.65
85	2021Week36	756	6.62804	19.25	21.48	3.27	3.65
86	2021Week37	916	6.82002	19.23	21.47	3.19	3.66
87	2021Week38	1009	6.91672	19.25	21.51	3.13	3.66
88	2021Week39	892	6.79347	19.14	21.42	3.03	3.66
89	2021Week40	786	6.66696	19.13	21.34	3.02	3.66
90	2021Week41	556	6.32077	19.02	21.25	2.9	3.66
91	2021Week42	518	6.24998	19.13	21.34	2.89	3.65
92	2021Week43	701	6.55251	19.34	21.57	2.83	3.66
93	2021Week44	1129	7.02909	19.49	21.77	2.89	3.67
94	2021Week45	1280	7.15462	19.6	21.86	2.88	3.67
95	2021Week46	1206	7.09506	19.74	21.93	2.98	3.67
96	2021Week47	860	6.75693	19.81	21.98	2.99	3.68
97	2021Week48	972	6.87936	19.84	21.98	3.07	3.68
98	2021Week49	1222	7.10824	19.86	22.01	2.97	3.68
99	2021Week50	1556	7.34987	19.83	22	2.98	3.68
100	2021Week51	1851	7.52348	19.86	21.99	3.03	3.68
101	2021Week52	2714	7.90618	19.88	22.05	2.97	3.69
